# Supplementary material for: Glutamate Prevents Altered Mitochondrial Function Following Recurrent Low Glucose in Hypothalamic but Not Cortical Primary Rat Astrocytes
Source: Cells. 2022 Oct 29;11(21):3422. doi: 10.3390/cells11213422 (PMC9654357; doi:10.3390/cells11213422)
Supplement: Supplementary file 1 [file cells-11-03422-s001.zip]

Archive with 1 entries (1 files):
- cells-1888451-SM.pdf
